# Supplementary material for: A global database of water vapor isotopes measured with high temporal resolution infrared laser spectroscopy
Source: Sci Data. 2019 Jan 22;6:180302. doi: 10.1038/sdata.2018.302 (PMC6343514; doi:10.1038/sdata.2018.302)
Supplement: Supplementary file 1 [file sdata2018302-isa1.zip]

Archive with 3 entries (3 files):
- i_Investigation.txt
- s_Wei314A_study.txt
- a_Wei314A_assay.txt
