# Supplementary material for: A global database of water vapor isotopes measured with high temporal resolution infrared laser spectroscopy
Source: Sci Data. 2019 Jan 22;6:180302. doi: 10.1038/sdata.2018.302 (PMC6343514; doi:10.1038/sdata.2018.302)
Supplement: Supplementary file 1 [file sdata2018302-isa1.zip › i_Investigation.txt]

# Investigation File generated for Scientific Data with Investigation File Authoring Tool version 0.1.0 on 30/11/2018 - This metadata file is CC0
ONTOLOGY SOURCE REFERENCE
Term Source Name	GAZ	ENVO	UO	ERO	OBI	NIFDYS	NPO
Term Source File	http://data.bioontology.org/ontologies/GAZ	http://data.bioontology.org/ontologies/ENVO	http://data.bioontology.org/ontologies/UO	http://data.bioontology.org/ontologies/ERO	http://data.bioontology.org/ontologies/OBI	http://data.bioontology.org/ontologies/NIFDYS	http://data.bioontology.org/ontologies/NPO
Term Source Version	$Revision: 1.512 $		unknown	2013-08-02	2014-08-18	1.5 (December, 2012)	2011-12-08 (yyyy-mm-dd)
Term Source Description	Gazetteer	Environment Ontology	Units of Measurement Ontology	Eagle-I Research Resource Ontology	Ontology for Biomedical Investigations	Neuroscience Information Framework (NIF) Dysfunction Ontlogy	NanoParticle Ontology
INVESTIGATION
Investigation Identifier
Investigation Title
Investigation Description
Investigation Submission Date
Investigation Public Release Date
INVESTIGATION PUBLICATIONS
Investigation PubMed ID
Investigation Publication DOI
Investigation Publication Author List
Investigation Publication Title
Investigation Publication Status
Investigation Publication Status Term Accession Number
Investigation Publication Status Term Source REF
INVESTIGATION CONTACTS
Investigation Person Last Name
Investigation Person Mid Initials
Investigation Person First Name
Investigation Person Address
Investigation Person Phone
Investigation Person Fax
Investigation Person Email
Investigation Person Affiliation
Investigation Person Roles
Investigation Person Roles Term Accession Number
Investigation Person Roles Term Source REF
STUDY
Study Identifier	10.1038/sdata.2018.302
Study Title	A global database of water vapor isotopes measured with high temporal resolution infrared laser spectroscopy
Study Submission Date	20/06/2018
Study Public Release Date	22/01/2019
Study Description	http://www.nature.com/articles/sdata2018302#abstract
Study File Name	s_Wei314A_study.txt
Comment[Subject Keywords]	/;///
Comment[Manuscript Licence]	CC BY-4.0
Comment[Experimental Metadata Licence]	CC0
Comment[Supplementary Information File Name]	
Comment[Supplementary Information File Type]	x-zip-compressed
Comment[Supplementary Information File URL]	http://www.nature.com/articles/sdata2018302#supplementary-information
Comment[Data Repository]	Harvard Dataverse
Comment[Data Record Accession]	doi:10.7910/DVN/UTE3QI
Comment[Data Record URI]	https://doi.org/10.7910/DVN/UTE3QI
STUDY DESIGN DESCRIPTORS
Study Design Type	source-based data analysis objective	data collection and processing objective
Study Design Type Term Accession Number	ERO:0100121	ERO:0100087
Study Design Type Term Source REF	ERO	ERO
STUDY PUBLICATIONS
Study PubMed ID
Study Publication DOI
Study Publication Author List
Study Publication Title
Study Publication Status
Study Publication Status Term Accession Number
Study Publication Status Term Source REF
STUDY FACTORS
Study Factor Name	geographic location	Koppen climate classification	sampling time
Study Factor Type	geographic location	climatic zone	temporal_instant
Study Factor Type Term Accession Number	GAZ:00000448	""	http://www.ifomis.org/bfo/1.1/span#TemporalInstant
Study Factor Type Term Source REF	OBI	""	NIFDYS
STUDY ASSAYS
Study Assay Measurement Type	isotope
Study Assay Measurement Type Term Accession Number	http://purl.bioontology.org/ontology/npo#NPO_973
Study Assay Measurement Type Term Source REF	NPO
Study Assay Technology Type	infrared spectroscopy
Study Assay Technology Type Term Accession Number	http://purl.org/obo/owl/FIX#FIX_0000015
Study Assay Technology Type Term Source REF	NPO
Study Assay Technology Platform	instrument; manufacturer
Study Assay File Name	a_Wei314A_assay.txt
STUDY PROTOCOLS
Study Protocol Name	water vapour isotope measurement	Data processing
Study Protocol Type	data collection method	data transformation
Study Protocol Type Term Accession Number	ERO:0001932	OBI:0200000
Study Protocol Type Term Source REF	ERO	ERO
Study Protocol Description		
Study Protocol URI	""	""
Study Protocol Version		
Study Protocol Parameters Name	""	instrument; manufacturer
Study Protocol Parameters Name Term Accession Number	""	""
Study Protocol Parameters Name Term Source REF	""	""
Study Protocol Components Name	""	""
Study Protocol Components Type	""	""
Study Protocol Components Type Term Accession Number	""	""
Study Protocol Components Type Term Source REF	""	""
STUDY CONTACTS
Study Person Last Name	Wei	Lee	Aemisegger	Benetti	Berkelhammer	Casado	Caylor	Christner	Dyroff	García	González	Griffis	Kurita	Liang	Liang	Lin	Noone	Gribanov	Munksgaard	Schneider	Ritter	Steen-Larsen	Vallet-Coulomb	Wen	Wright	Xiao	Yoshimura
Study Person First Name	Zhongwang	Xuhui	Franziska	Marion	Max	Mathieu	Kelly	Emanuel	Christoph	Omaira	Yenny	Timothy	Naoyuki	Jie	Mao-Chang	Guanghui	David	Konstantin	Niels C.	Matthias	François	Hans Christian	Christine	Xuefa	Jonathon S.	Wei	Kei
Study Person Mid Initials																											
Study Person Email	zhongwang.wei@hydra.t.u-tokyo.ac.jp	""	""	""	""	""	""	""	""	""	""	""	""	""	""	""	""	""	""	""	""	""	""	""	""	""	""
Study Person Phone																											
Study Person Fax																											
Study Person Address																											
Study Person Affiliation	School of Forestry and Environmental Studies, Yale University, New Haven, CT, USA	School of Forestry and Environmental Studies, Yale University, New Haven, CT, USA	Institute for Atmospheric and Climate Science, ETH Zurich, Zurich, Switzerland	Institute of Earth Sciences, University of Iceland, Reykjavik, Iceland	Department of Earth and Environmental Sciences at University of Illinois at Chicago, Chicago, Illinois, USA	Laboratoire des Sciences du Climat et de l’Environnement, LSCE/IPSL, CEA-CNRS-UVSQ, Université Paris-Saclay, Gif-sur-Yvette, France	Department of Geography, Bren School of Environmental Science & Management, University of California - Santa Barbara, Santa Barbara, CA, USA	Institute of Meteorology and Climate Research (IMK-TRO), Karlsruhe Institute of Technology, Karlsruhe, Germany	Aerodyne Research Inc., Billerica, MA, USA	Izaña Atmospheric Research Centre (IARC), Agencia Estatal de Meteorología (AEMET), Santa Cruz de Tenerife, Canary Islands, Spain	Izaña Atmospheric Research Centre (IARC), Agencia Estatal de Meteorología (AEMET), Santa Cruz de Tenerife, Canary Islands, Spain	Department of Soil, Water, and Climate, University of Minnesota, Twin Cities, Saint Paul, MN, USA	Graduate School of Environmental Studies, Nagoya University, Nagoya, Aichi, Japan	Department of Earth System Science, Tsinghua University, Beijing, China	Research Center for Environmental Changes, Academia Sinica, Taiwan	Department of Earth System Science, Tsinghua University, Beijing, China	College of Earth, Ocean and Atmospheric Sciences, Oregon State University, Corvallis, OR, USA	Ural Federal University, Ekaterinburg, Russia	Research Institute for the Environment and Livelihoods, Charles Darwin University, Darwin, Northern Territory, Australia	Institute of Meteorology and Climate Research (IMK-ASF), Karlsruhe Institute of Technology, Karlsruhe, Germany	Laboratoire des Sciences du Climat et de l’Environnement, LSCE/IPSL, CEA-CNRS-UVSQ, Université Paris-Saclay, Gif-sur-Yvette, France	Geophysical Institute, University of Bergen and Bjerknes Centre for Climate Research, Bergen, Norway	Aix Marseille Université, CNRS, IRD, CDF, CEREGE UM 34, 13545 Aix en Provence, France	Key Laboratory of Ecosystem Network Observation and Modeling, Institute of Geographic Sciences and Natural Resources Research, Chinese Academy of Sciences, Beijing, China	Department of Earth System Science, Tsinghua University, Beijing, China	Yale-NUIST Center on Atmospheric Environment, Nanjing University of Information Science & Technology, Nanjing, Jiangsu, China	Institute of Industrial Science, The University of Tokyo, Komaba, Tokyo, Japan
Study Person Roles																											
Study Person Roles Term Accession Number																											
Study Person Roles Term Source REF																											
Comment[Study Person ORCID]	0000-0002-6287-8527				0000-0002-8924-716X	0000-0002-8185-415X									0000-0002-5294-9344										0000-0001-6551-7017		
Comment[Funder]																											
Comment[FundRef ID]																											
Comment[Funder Term Source REF]																											
Comment[Grant Identifier]																											
