# Supplementary material for: A global database of water vapor isotopes measured with high temporal resolution infrared laser spectroscopy
Source: Sci Data. 2019 Jan 22;6:180302. doi: 10.1038/sdata.2018.302 (PMC6343514; doi:10.1038/sdata.2018.302)
Supplement: Supplementary file 1 [file sdata2018302-isa1.zip › s_Wei314A_study.txt]

Source Name	Characteristics[geographical location]	Term Source REF	Term Accession Number	Characteristics[environment type]	Term Source REF	Term Accession Number	Characteristics[latitude]	Unit	Term Source REF	Term Accession Number	Characteristics[longitude]	Unit	Term Source REF	Term Accession Number	Comment[measurement platform]	Protocol REF	Sample Name	Factor Value[geographic location]	Factor Value[Koppen climate classification]	Factor Value[sampling time]
Manitou Forests	United States of America	GAZ	GAZ:00002459	atmospheric boundary layer	ENVO	ENVO:01000323	39.08	degree	UO	UO:0000185	-105.07	degree	UO	UO:0000185	stationary measurements	water vapour isotope measurement	Manitou Forests	Colorado, USA	Bsk	2004/2017
Great Mountain	United States of America	GAZ	GAZ:00002459	atmospheric boundary layer	ENVO	ENVO:01000323	41.98	degree	UO	UO:0000185	-73.23	degree	UO	UO:0000185	stationary measurements	water vapour isotope measurement	Great Mountain	Connecticut, USA	Dfb	2004/2017
New Haven	United States of America	GAZ	GAZ:00002459	atmospheric boundary layer	ENVO	ENVO:01000323	41.31	degree	UO	UO:0000185	-72.92	degree	UO	UO:0000185	stationary measurements	water vapour isotope measurement	New Haven	Connecticut, USA	Dfa	2004/2017
Borden	Canada	GAZ	GAZ:00002560	atmospheric boundary layer	ENVO	ENVO:01000323	44.32	degree	UO	UO:0000185	-79.93	degree	UO	UO:0000185	stationary measurements	water vapour isotope measurement	Borden	Borden, Canada	Dfb	2004/2017
Niwot Ridge	United States of America	GAZ	GAZ:00002459	atmospheric boundary layer	ENVO	ENVO:01000323	40.03	degree	UO	UO:0000185	-105.55	degree	UO	UO:0000185	stationary measurements	water vapour isotope measurement	Niwot Ridge	Colorado, USA	Dfc	2004/2017
Rosemount	United States of America	GAZ	GAZ:00002459	atmospheric boundary layer	ENVO	ENVO:01000323	44.72	degree	UO	UO:0000185	-93.1	degree	UO	UO:0000185	stationary measurements	water vapour isotope measurement	Rosemount	MN, USA	Dfa	2004/2017
Kourovka	Russia	GAZ	GAZ:00002721	atmospheric boundary layer	ENVO	ENVO:01000323	57.04	degree	UO	UO:0000185	59.55	degree	UO	UO:0000185	stationary measurements	water vapour isotope measurement	Kourovka	Kourovka, Russia	Dfb	2004/2017
Rietholzbach	Switzerland	GAZ	GAZ:00002941	atmospheric boundary layer	ENVO	ENVO:01000323	47.38	degree	UO	UO:0000185	8.99	degree	UO	UO:0000185	stationary measurements	water vapour isotope measurement	Rietholzbach	SwissÂ Prealps, Swiss	ET	2004/2017
Camargue	French Republic	GAZ	GAZ:00002940	atmospheric boundary layer	ENVO	ENVO:01000323	43.6	degree	UO	UO:0000185	4.47	degree	UO	UO:0000185	stationary measurements	water vapour isotope measurement	Camargue	Vaccare?s Lagoon, France	Csa	2004/2017
Karlsruhe	Germany	GAZ	GAZ:00002646	atmospheric boundary layer	ENVO	ENVO:01000323	49.1	degree	UO	UO:0000185	8.44	degree	UO	UO:0000185	stationary measurements	water vapour isotope measurement	Karlsruhe	Karlsruhe, Germany	Cfb	2004/2017
Teide	Kingdom of Spain	GAZ	GAZ:00000591	atmospheric boundary layer	ENVO	ENVO:01000323	28.3	degree	UO	UO:0000185	-16.5	degree	UO	UO:0000185	stationary measurements	water vapour isotope measurement	Teide	Canary Islands, Spain	BWk	2004/2017
Izana	Kingdom of Spain	GAZ	GAZ:00000591	atmospheric boundary layer	ENVO	ENVO:01000323	28.3	degree	UO	UO:0000185	-16.5	degree	UO	UO:0000185	stationary measurements	water vapour isotope measurement	Izana	Canary Islands, Spain	BWk	2004/2017
Beijing	China	GAZ	GAZ:00002845	atmospheric boundary layer	ENVO	ENVO:01000323	40	degree	UO	UO:0000185	116.38	degree	UO	UO:0000185	stationary measurements	water vapour isotope measurement	Beijing	Beijing, China	Dwa	2004/2017
Qianyanzhou	China	GAZ	GAZ:00002845	atmospheric boundary layer	ENVO	ENVO:01000323	26.75	degree	UO	UO:0000185	115.06	degree	UO	UO:0000185	stationary measurements	water vapour isotope measurement	Qianyanzhou	Jiangxi, China	Cfa	2004/2017
Luancheng	China	GAZ	GAZ:00002845	atmospheric boundary layer	ENVO	ENVO:01000323	37.88	degree	UO	UO:0000185	114.68	degree	UO	UO:0000185	stationary measurements	water vapour isotope measurement	Luancheng	Shijiazhuang, China	Bsk	2004/2017
Heihe	China	GAZ	GAZ:00002845	atmospheric boundary layer	ENVO	ENVO:01000323	38.85	degree	UO	UO:0000185	100.37	degree	UO	UO:0000185	stationary measurements	water vapour isotope measurement	Heihe	Hehei, China	Bwk	2004/2017
Taihu	China	GAZ	GAZ:00002845	atmospheric boundary layer	ENVO	ENVO:01000323	30.09	degree	UO	UO:0000185	119.88	degree	UO	UO:0000185	stationary measurements	water vapour isotope measurement	Taihu	Jiangsu, China	Cfa	2004/2017
Duolun	China	GAZ	GAZ:00002845	atmospheric boundary layer	ENVO	ENVO:01000323	42.03	degree	UO	UO:0000185	116.28	degree	UO	UO:0000185	stationary measurements	water vapour isotope measurement	Duolun	InnerÂ Mongolia, China	Dwb	2004/2017
Gaoqiao	China	GAZ	GAZ:00002845	atmospheric boundary layer	ENVO	ENVO:01000323	21.57	degree	UO	UO:0000185	109.76	degree	UO	UO:0000185	stationary measurements	water vapour isotope measurement	Gaoqiao	Zhejiang, China	Cfa	2004/2017
Mase	Japan	GAZ	GAZ:00002747	atmospheric boundary layer	ENVO	ENVO:01000323	36.05	degree	UO	UO:0000185	140.03	degree	UO	UO:0000185	stationary measurements	water vapour isotope measurement	Mase	Tsukuba, Japan	Cfa	2004/2017
Nagoya	Japan	GAZ	GAZ:00002747	atmospheric boundary layer	ENVO	ENVO:01000323	35.15	degree	UO	UO:0000185	136.97	degree	UO	UO:0000185	stationary measurements	water vapour isotope measurement	Nagoya	Nagoya, Japan	Cfa	2004/2017
Taipei	Taiwan Province	GAZ	GAZ:00005344	atmospheric boundary layer	ENVO	ENVO:01000323	25.04	degree	UO	UO:0000185	121.74	degree	UO	UO:0000185	stationary measurements	water vapour isotope measurement	Taipei	Taipei, ROC	Cfa	2004/2017
Mapla	Kenya	GAZ	GAZ:00001101	atmospheric boundary layer	ENVO	ENVO:01000323	0.4	degree	UO	UO:0000185	36.87	degree	UO	UO:0000185	stationary measurements	water vapour isotope measurement	Mapla	Mapla, Kenya	AW	2004/2017
Trinity Beach	Australia	GAZ	GAZ:00000463	atmospheric boundary layer	ENVO	ENVO:01000323	-16.79	degree	UO	UO:0000185	145.7	degree	UO	UO:0000185	stationary measurements	water vapour isotope measurement	Trinity Beach	Cairns, Australia	AM	2004/2017
NEEM	Greenland	GAZ	GAZ:00001507	atmospheric boundary layer	ENVO	ENVO:01000323	77.45	degree	UO	UO:0000185	-51.05	degree	UO	UO:0000185	stationary measurements	water vapour isotope measurement	NEEM	Greenland	ETf	2004/2017
Ivittuut	Greenland	GAZ	GAZ:00001507	atmospheric boundary layer	ENVO	ENVO:01000323	61.2	degree	UO	UO:0000185	-47.18	degree	UO	UO:0000185	stationary measurements	water vapour isotope measurement	Ivittuut	Greenland	ET	2004/2017
Dome C	Antarctica	GAZ	GAZ:00000462	atmospheric boundary layer	ENVO	ENVO:01000323	-75.1	degree	UO	UO:0000185	123.38	degree	UO	UO:0000185	stationary measurements	water vapour isotope measurement	Dome C	Concordia,Â Antarctica	ETf	2004/2017
Kohnen	Antarctica	GAZ	GAZ:00000462	atmospheric boundary layer	ENVO	ENVO:01000323	-70	degree	UO	UO:0000185	0	degree	UO	UO:0000185	stationary measurements	water vapour isotope measurement	Kohnen	Antarctica continent	ETf	2004/2017
Ship-Bermuda	Atlantic Ocean region	GAZ	GAZ:00051071	atmospheric boundary layer	ENVO	ENVO:01000323	32.05	degree	UO	UO:0000185	-64.43	degree	UO	UO:0000185	ship cruise	water vapour isotope measurement	Ship-Bermuda	Atlantic		2004/2017
Ship-PIRATAFR24	Atlantic Ocean region	GAZ	GAZ:00051071	atmospheric boundary layer	ENVO	ENVO:01000323	5.07	degree	UO	UO:0000185	-4	degree	UO	UO:0000185	ship cruise	water vapour isotope measurement	Ship-PIRATAFR24	Atlantic		2004/2017
Ship-RARA AVIS	Atlantic Ocean region	GAZ	GAZ:00051071	atmospheric boundary layer	ENVO	ENVO:01000323	48.37	degree	UO	UO:0000185	-4.49	degree	UO	UO:0000185	ship cruise	water vapour isotope measurement	Ship-RARA AVIS	Atlantic		2004/2017
Ship-STRASSE	Atlantic Ocean region	GAZ	GAZ:00051071	atmospheric boundary layer	ENVO	ENVO:01000323	27.51	degree	UO	UO:0000185	-17.1	degree	UO	UO:0000185	ship cruise	water vapour isotope measurement	Ship-STRASSE	Atlantic		2004/2017
Ship-ACTIV	Atlantic Ocean region	GAZ	GAZ:00051071	atmospheric boundary layer	ENVO	ENVO:01000323	56.18	degree	UO	UO:0000185	12.33	degree	UO	UO:0000185	ship cruise	water vapour isotope measurement	Ship-ACTIV	Atlantic		2004/2017
Ship-JARE	Australia	GAZ	GAZ:00000463	atmospheric boundary layer	ENVO	ENVO:01000323	-31.97	degree	UO	UO:0000185	115.68	degree	UO	UO:0000185	Flight cruise	water vapour isotope measurement	Ship-JARE	Australia and Syowa base		2004/2017
Flight-Las Palmas	Kingdom of Spain	GAZ	GAZ:00000591	atmospheric boundary layer	ENVO	ENVO:01000323	27.9	degree	UO	UO:0000185	-15.37	degree	UO	UO:0000185	Flight cruise	water vapour isotope measurement	Flight-Las Palmas	Canary Islands, Spain		2004/2017
