# Supplementary material for: A global database of water vapor isotopes measured with high temporal resolution infrared laser spectroscopy
Source: Sci Data. 2019 Jan 22;6:180302. doi: 10.1038/sdata.2018.302 (PMC6343514; doi:10.1038/sdata.2018.302)
Supplement: Supplementary file 1 [file sdata2018302-isa1.zip › a_Wei314A_assay.txt]

Sample Name	Protocol REF	Parameter Value[instrument]	Parameter Value[manufacturer]	Assay Name	Raw Data File	Comment[Data Repository]	Comment[Data Record Accession]	Comment[Data Record URI]
Manitou Forests	Data processing	L2120i	Picarro Inc	isotopic composition of water vapour Manitou Forests	US-ManitouForests.csv	Harvard Dataverse	doi:10.7910/DVN/UTE3QI	https://doi.org/10.7910/DVN/UTE3QI
Great Mountain	Data processing	TGA100A	Campbell Scientific Inc	isotopic composition of water vapour Great Mountain	US-GreatMountain.csv	Harvard Dataverse	doi:10.7910/DVN/UTE3QI	https://doi.org/10.7910/DVN/UTE3QI
New Haven	Data processing	TGA100A	Campbell Scientific Inc	isotopic composition of water vapour New Haven	US-NewHaven.csv	Harvard Dataverse	doi:10.7910/DVN/UTE3QI	https://doi.org/10.7910/DVN/UTE3QI
Borden	Data processing	TGA100A	Campbell Scientific Inc	isotopic composition of water vapour Borden	CA-Borden.csv	Harvard Dataverse	doi:10.7910/DVN/UTE3QI	https://doi.org/10.7910/DVN/UTE3QI
Niwot Ridge	Data processing	L2120i	Picarro Inc	isotopic composition of water vapour Niwot Ridge	US-NiwotRidge.csv	Harvard Dataverse	doi:10.7910/DVN/UTE3QI	https://doi.org/10.7910/DVN/UTE3QI
Rosemount	Data processing	TGA100A; TGA200	Campbell Scientific Inc	isotopic composition of water vapour Rosemount	US-Rosemount.csv	Harvard Dataverse	doi:10.7910/DVN/UTE3QI	https://doi.org/10.7910/DVN/UTE3QI
Kourovka	Data processing	L2130i	Picarro Inc	isotopic composition of water vapour Kourovka	RU-Kourovka.csv	Harvard Dataverse	doi:10.7910/DVN/UTE3QI	https://doi.org/10.7910/DVN/UTE3QI
Rietholzbach	Data processing	L1115i	Picarro Inc	isotopic composition of water vapour Rietholzbach	CH-Rietholzbach.csv	Harvard Dataverse	doi:10.7910/DVN/UTE3QI	https://doi.org/10.7910/DVN/UTE3QI
Camargue	Data processing	L1102i	Picarro Inc	isotopic composition of water vapour Camargue	FR-Camargue.csv	Harvard Dataverse	doi:10.7910/DVN/UTE3QI	https://doi.org/10.7910/DVN/UTE3QI
Karlsruhe	Data processing	L2120i	Picarro Inc	isotopic composition of water vapour Karlsruhe	DE-Karlsruhe.csv	Harvard Dataverse	doi:10.7910/DVN/UTE3QI	https://doi.org/10.7910/DVN/UTE3QI
Teide	Data processing	L2120i	Picarro Inc	isotopic composition of water vapour Teide	SP-Teide.csv	Harvard Dataverse	doi:10.7910/DVN/UTE3QI	https://doi.org/10.7910/DVN/UTE3QI
Izana	Data processing	L2120i	Picarro Inc	isotopic composition of water vapour Izana	SP-Izana.csv	Harvard Dataverse	doi:10.7910/DVN/UTE3QI	https://doi.org/10.7910/DVN/UTE3QI
Beijing	Data processing	TGA100A	Campbell Scientific Inc	isotopic composition of water vapour Beijing	CN-Beijing.csv	Harvard Dataverse	doi:10.7910/DVN/UTE3QI	https://doi.org/10.7910/DVN/UTE3QI
Qianyanzhou	Data processing	DLT100	Los Gatos Research	isotopic composition of water vapour Qianyanzhou	CN-Qianyanzhou.csv	Harvard Dataverse	doi:10.7910/DVN/UTE3QI	https://doi.org/10.7910/DVN/UTE3QI
Luancheng	Data processing	TGA100A	Campbell Scientific Inc	isotopic composition of water vapour Luancheng	CN-Luancheng.csv	Harvard Dataverse	doi:10.7910/DVN/UTE3QI	https://doi.org/10.7910/DVN/UTE3QI
Heihe	Data processing	L2120i	Picarro Inc	isotopic composition of water vapour Heihe	CN-Heihe.csv	Harvard Dataverse	doi:10.7910/DVN/UTE3QI	https://doi.org/10.7910/DVN/UTE3QI
Taihu	Data processing	DLT100	Los Gatos Research	isotopic composition of water vapour Taihu	CN-Taihu.csv	Harvard Dataverse	doi:10.7910/DVN/UTE3QI	https://doi.org/10.7910/DVN/UTE3QI
Duolun	Data processing	TGA100A	Campbell Scientific Inc	isotopic composition of water vapour Duolun	CN-Duolun.csv	Harvard Dataverse	doi:10.7910/DVN/UTE3QI	https://doi.org/10.7910/DVN/UTE3QI
Gaoqiao	Data processing	L2130i	Picarro Inc	isotopic composition of water vapour Gaoqiao	CN-Gaoqiao.csv	Harvard Dataverse	doi:10.7910/DVN/UTE3QI	https://doi.org/10.7910/DVN/UTE3QI
Mase	Data processing	L2120i	Picarro Inc	isotopic composition of water vapour Mase	JP-Mase.csv	Harvard Dataverse	doi:10.7910/DVN/UTE3QI	https://doi.org/10.7910/DVN/UTE3QI
Nagoya	Data processing	DLT100	Los Gatos Research	isotopic composition of water vapour Nagoya	JP-Nagoya.csv	Harvard Dataverse	doi:10.7910/DVN/UTE3QI	https://doi.org/10.7910/DVN/UTE3QI
Taipei	Data processing	L2120i	Picarro Inc	isotopic composition of water vapour Taipei	ROC-Taipei.csv	Harvard Dataverse	doi:10.7910/DVN/UTE3QI	https://doi.org/10.7910/DVN/UTE3QI
Mapla	Data processing	DLT100	Los Gatos Research	isotopic composition of water vapour Mapla	KE-Mapla.csv	Harvard Dataverse	doi:10.7910/DVN/UTE3QI	https://doi.org/10.7910/DVN/UTE3QI
Trinity Beach	Data processing	L2130i	Picarro Inc	isotopic composition of water vapour Trinity Beach	AU-TrinityBeach.csv	Harvard Dataverse	doi:10.7910/DVN/UTE3QI	https://doi.org/10.7910/DVN/UTE3QI
NEEM	Data processing	L2120i	Picarro Inc	isotopic composition of water vapour NEEM	GL-NEEM.csv	Harvard Dataverse	doi:10.7910/DVN/UTE3QI	https://doi.org/10.7910/DVN/UTE3QI
Ivittuut	Data processing	L2120i	Picarro Inc	isotopic composition of water vapour Ivittuut	GL-Ivittuut.csv	Harvard Dataverse	doi:10.7910/DVN/UTE3QI	https://doi.org/10.7910/DVN/UTE3QI
Dome C	Data processing	L2130i	Picarro Inc	isotopic composition of water vapour Dome C	AP-DomeC.csv	Harvard Dataverse	doi:10.7910/DVN/UTE3QI	https://doi.org/10.7910/DVN/UTE3QI
Kohnen	Data processing	DLT100	Los Gatos Research	isotopic composition of water vapour Kohnen	AP-Kohnen.csv	Harvard Dataverse	doi:10.7910/DVN/UTE3QI	https://doi.org/10.7910/DVN/UTE3QI
Ship-Bermuda	Data processing	L2120i	Los Gatos Research	isotopic composition of water vapour Ship-Bermuda	Ship-Bermuda.csv	Harvard Dataverse	doi:10.7910/DVN/UTE3QI	https://doi.org/10.7910/DVN/UTE3QI
Ship-PIRATAFR24	Data processing	L2130i	Los Gatos Research	isotopic composition of water vapour Ship-PIRATAFR24	Ship-PIRATAFR24.csv	Harvard Dataverse	doi:10.7910/DVN/UTE3QI	https://doi.org/10.7910/DVN/UTE3QI
Ship-RARA AVIS	Data processing	L2120i	Los Gatos Research	isotopic composition of water vapour Ship-RARA AVIS	Ship-RARAAVIS.csv	Harvard Dataverse	doi:10.7910/DVN/UTE3QI	https://doi.org/10.7910/DVN/UTE3QI
Ship-STRASSE	Data processing	L2130i	Los Gatos Research	isotopic composition of water vapour Ship-STRASSE	Ship-STRASSE.csv	Harvard Dataverse	doi:10.7910/DVN/UTE3QI	https://doi.org/10.7910/DVN/UTE3QI
Ship-ACTIV	Data processing	L1102i	Los Gatos Research	isotopic composition of water vapour Ship-ACTIV	Ship-ACTIV.csv	Harvard Dataverse	doi:10.7910/DVN/UTE3QI	https://doi.org/10.7910/DVN/UTE3QI
Ship-JARE	Data processing	TDL100	Los Gatos Research	isotopic composition of water vapour Ship-JARE	Ship-JARE.csv	Harvard Dataverse	doi:10.7910/DVN/UTE3QI	https://doi.org/10.7910/DVN/UTE3QI
Flight-Las Palmas	Data processing	tunable diode laser spectrometer ISOWAT II	custom-designed	isotopic composition of water vapour Flight-Las Palmas	Flight-LasPalmas.csv	Harvard Dataverse	doi:10.7910/DVN/UTE3QI	https://doi.org/10.7910/DVN/UTE3QI
